# Supplementary material for: Cellular and Molecular Targets for Non-Invasive, Non-Pharmacological Therapeutic/Rehabilitative Interventions in Acute Ischemic Stroke
Source: Int J Mol Sci. 2022 Jan 14;23(2):907. doi: 10.3390/ijms23020907 (PMC8846361; doi:10.3390/ijms23020907)
Supplement: Supplementary file 1 [file ijms-23-00907-s001.zip]

Archive with 1 entries (1 files):
- ijms-1536760-supplementary.pdf
